# Supplementary material for: Comparative Characteristics and Zoonotic Potential of Avian Pathogenic Escherichia coli (APEC) Isolates from Chicken and Duck in South Korea
Source: Microorganisms. 2021 Apr 27;9(5):946. doi: 10.3390/microorganisms9050946 (PMC8145765; doi:10.3390/microorganisms9050946)
Supplement: Supplementary file 1 [file microorganisms-09-00946-s001.zip]

Archive with 1 entries (1 files):
- microorganisms-1185755-supplementary.pdf
